# Supplementary material for: Isolation of Extracellular Vesicles from Biological Fluids via the Aggregation–Precipitation Approach for Downstream miRNAs Detection
Source: Diagnostics (Basel). 2021 Feb 24;11(3):384. doi: 10.3390/diagnostics11030384 (PMC7996260; doi:10.3390/diagnostics11030384)
Supplement: Supplementary file 1 [file diagnostics-11-00384-s001.zip]

Archive with 1 entries (1 files):
- diagnostics-1098440-supplementary.pdf
